# Supplementary material for: Candidate gene discovery for salt tolerance in rice (Oryza sativa L.) at the germination stage based on genome-wide association study
Source: Front Plant Sci. 2022 Nov 1;13:1010654. doi: 10.3389/fpls.2022.1010654 (PMC9664195; doi:10.3389/fpls.2022.1010654)
Supplement: Supplementary file 2 [file DataSheet_1.xlsx]

## Sheet: Table S1
Table S1. Basic information of re-sequenced rice accessions.
ID	Name	Type	Location	Genome coverage	Sequencing depth
S001	Aiguo	Improved	Japan	0.92	43.6572
S002	Yinfangzhu	Improved	Japan	0.92	46.6321
S003	Luyu20	Improved	Japan	0.91	52.4235
S005	Nonglin22	Improved	Japan	0.89	45.784
S006	Nonglin1	Improved	Japan	0.92	40.9106
S008	Chujin	Improved	Japan	0.92	40.6817
S009	Tijin	Improved	Japan	0.92	51.3834
S010	Fengjin	Improved	Japan	0.93	40.3069
S011	Liaogeng5	Improved	Liaoning	0.92	56.6212
S012	Qiuguang	Improved	Japan	0.92	46.352
S013	Qiufeng	Improved	Japan	0.91	48.5428
S015	Yanfeng47	Improved	Liaoning	0.91	52.8191
S016	Songgeng3	Improved	Heilongjiang	0.91	45.2586
S018	Liaogeng454	Improved	Liaoning	0.92	46.2928
S019	Shengnong265	Improved	Liaoning	0.91	40.0449
S020	Liaogeng294	Improved	Liaoning	0.92	48.4362
S021	Liaoxing1	Improved	Liaoning	0.91	43.5429
S022	Fangzhu	Improved	Japan	0.91	41.4859
S023	Fangzhu6	Improved	Japan	0.91	46.081
S024	Zaoshengguofu	Improved	Japan	0.92	41.8423
S025	Shishoubaimao	Improved	Japan	0.91	40.8604
S026	Fushiguang	Improved	Japan	0.92	40.411
S027	Songqian	Improved	Japan	0.91	49.4859
S028	Xiabei	Improved	Japan	0.92	48.9675
S029	Hejiang12	Improved	Heilongjiang	0.92	45.7607
S030	Hejiang16	Improved	Heilongjiang	0.91	44.698
S031	Songgneg2	Improved	Heilongjiang	0.92	48.698
S032	Mudanjiang17	Improved	Heilongjiang	0.9	42.5171
S033	Kendao10	Improved	Heilongjiang	0.91	42.3699
S034	Songgeng8	Improved	Heilongjiang	0.91	44.384
S035	Longhua1	Improved	Heilongjiang	0.91	42.2718
S036	Songgeng18	Improved	Heilongjiang	0.91	48.6581
S038	Xiufeng	Improved	Japan	0.93	43.6026
S039	Dakong	Improved	Japan	0.92	39.9088
S040	Songliao4	Improved	Jilin	0.91	39.8322
S043	Jigeng62	Improved	Jilin	0.91	41.3044
S044	Changbai11	Improved	Jilin	0.91	43.8505
S045	Jigeng502	Improved	Jilin	0.91	46.2012
S046	Zhaori	Improved	Japan	0.91	14.4378
S047	Shangzhou	Improved	Japan	0.88	14.077
S048	Nonglin6	Improved	Japan	0.9	14.8351
S049	Sentianzaosheng	Improved	Japan	0.9	13.6382
S050	Shuangye	Improved	Japan	0.91	43.7507
S051	Sifangguang	Improved	Japan	0.9	15.9657
S052	Chuisuibo	Improved	Japan	0.9	16.334
S053	Fuguang	Improved	Japan	0.9	15.6222
S055	Yuhuo	Improved	Japan	0.91	13.2386
S056	Churichu	Improved	Japan	0.91	15.8033
S057	Aoyu305	Improved	Japan	0.91	44.0974
S059	Qiuyu	Improved	Japan	0.9	13.9892
S060	Qingjin	Improved	Japan	0.9	14.0715
S061	Tinian	Improved	Japan	0.91	15.1387
S064	Liaogeng10	Improved	Liaoning	0.9	15.119
S065	Yinchun2	Improved	Liaoning	0.9	14.5617
S066	Kangyan100	Improved	Liaoning	0.87	14.7286
S067	Liaoxuan180	Improved	Liaoning	0.91	15.8719
S068	Shengnong1	Improved	Liaoning	0.91	17.2376
S069	Shendao5	Improved	Liaoning	0.89	14.6103
S070	Liaoyan2	Improved	Liaoning	0.89	15.614
S071	Liaoyan241	Improved	Liaoning	0.9	14.3586
S072	Lisuibo	Improved	Japan	0.91	17.5684
S073	Yangeng48	Improved	Liaoning	0.91	15.1086
S074	Fuhe99	Improved	Liaoning	0.87	14.1507
S075	Shendao4	Improved	Liaoning	0.9	16.996
S076	Dongxuan5	Improved	Liaoning	0.9	16.0728
S077	Liaogeng534	Improved	Liaoning	0.89	16.6972
S078	Shennong159	Improved	Liaoning	0.91	45.7729
S079	Fuhe6	Improved	Liaoning	0.89	14.9523
S080	Liaoyannuo	Improved	Liaoning	0.9	13.3778
S081	Liaoyannuo10	Improved	Liaoning	0.9	15.0717
S082	Shendong189	Improved	Liaoning	0.91	45.0946
S083	Shennuo1	Improved	Liaoning	0.89	13.4352
S084	Zhongliao9052	Improved	Liaoning	0.92	43.8076
S085	Liaoyou7	Improved	Liaoning	0.9	14.56
S087	Yangeng34	Improved	Liaoning	0.89	13.5494
S088	Liaogeng28	Improved	Liaoning	0.87	15.5054
S089	Liaogeng371	Improved	Liaoning	0.92	46.1768
S090	Liaogeng9234	Improved	Liaoning	0.9	14.9188
S091	Liaogeng207	Improved	Liaoning	0.9	13.9078
S092	Shennong514	Improved	Liaoning	0.9	14.3463
S094	Shennong91	Improved	Liaoning	0.91	49.1012
S095	Shennong611	Improved	Liaoning	0.91	16.9706
S096	Liaogeng288	Improved	Liaoning	0.9	14.6865
S097	Liaogeng931	Improved	Liaoning	0.91	17.1596
S098	Liaogeng244	Improved	Liaoning	0.9	15.6992
S099	Yangeng68	Improved	Liaoning	0.89	14.0127
S100	Liaoyan166	Improved	Liaoning	0.89	17.3707
S101	Shennong702	Improved	Liaoning	0.89	15.9746
S102	Zhuangyu3	Improved	Liaoning	0.89	15.8685
S103	Shennong938	Improved	Liaoning	0.9	14.8476
S104	Qianzhonglang2	Improved	Liaoning	0.91	16.1274
S105	Shennong9741	Improved	Liaoning	0.92	43.7845
S106	Liaoxing3	Improved	Liaoning	0.9	15.0716
S107	Liaoxing4	Improved	Liaoning	0.87	16.9365
S108	Yangeng188	Improved	Liaoning	0.91	15.555
S109	Liaoxing5	Improved	Liaoning	0.91	15.5295
S110	Shendao9	Improved	Liaoning	0.9	15.5634
S111	Shennong9816	Improved	Liaoning	0.89	13.2381
S112	Huageng8	Improved	Liaoning	0.9	14.3572
S113	Fuhe66	Improved	Liaoning	0.89	15.9114
S114	Liaohe1	Improved	Liaoning	0.88	14.1615
S115	Shennong8718	Improved	Liaoning	0.92	50.1352
S117	Liaogeng9	Improved	Liaoning	0.91	49.2811
S118	Tiegeng7	Improved	Liaoning	0.9	13.928
S119	Shennong606	Improved	Liaoning	0.9	14.2081
S120	Shennong016	Improved	Liaoning	0.91	16.7797
S121	Shennong2100	Improved	Liaoning	0.9	14.8207
S122	Qianzhonglang1	Improved	Liaoning	0.9	13.4314
S123	Shennong604	Improved	Liaoning	0.9	13.8004
S124	Shendao47	Improved	Liaoning	0.9	17.273
S125	Fengmin2102	Improved	Liaoning	0.89	13.8079
S126	Shendao6	Improved	Liaoning	0.9	16.7596
S127	Liaoxing2	Improved	Liaoning	0.9	14.7678
S128	Dongyandao18	Improved	Liaoning	0.89	16.9329
S129	Liaogeng433	Improved	Liaoning	0.9	17.2835
S130	Danxingdao1	Improved	Liaoning	0.89	14.6365
S131	Dongyandao11	Improved	Liaoning	0.88	14.962
S134	Liaogeng346	Improved	Liaoning	0.9	18.1436
S135	Guanshan8	Improved	Japan	0.91	15.7739
S136	Guandong53	Improved	Japan	0.9	15.0035
S137	Rongguang	Improved	Japan	0.91	40.5377
S139	Guozhu	Improved	Jilin	0.89	16.974
S140	Xingguo	Improved	Jilin	0.88	17.5688
S141	Qingsen5	Improved	Japan	0.89	14.6803
S143	Xinxue	Improved	Japan	0.9	15.6355
S144	Nonglin34	Improved	Japan	0.91	45.9175
S151	Nonglin11	Improved	Japan	0.89	14.7508
S174	Tengxi144	Improved	Japan	0.9	15.2695
S176	Longdao5	Improved	Heilongjiang	0.89	16.0115
S180	Songgeng7	Improved	Heilongjiang	0.91	41.0291
S183	Tongyuanxiang518	Improved	Jilin	0.91	41.3381
S184	Dongnong426	Improved	Heilongjiang	0.91	43.9183
S185	Dongnong427	Improved	Heilongjiang	0.9	42.9148
S187	Longdao22	Improved	Heilongjiang	0.91	48.3213
S188	Tonggeng612	Improved	Jilin	0.9	17.3329
S196	Jigeng509	Improved	Jilin	0.89	13.5054
S198	Fugeng8	Improved	Liaoning	0.9	13.2854
S200	Wuyoudao4	Improved	Heilongjiang	0.89	13.3932
S202	Songgeng21	Improved	Heilongjiang	0.92	48.7861
S203	Songgeng22	Improved	Heilongjiang	0.9	43.369
S205	Luyu132	Improved	Japan	0.9	14.7233
S207	Ruoye	Improved	Japan	0.91	15.5652
S209	Nonglin7	Improved	Japan	0.91	16.0047
S212	Bajin	Improved	Japan	0.89	14.4654
S213	Shanjiao5	Improved	Xinjiang	0.92	49.7189
S214	Nonglin42	Improved	Japan	0.9	14.4233
S217	Qianbenxu	Improved	Japan	0.91	15.145
S218	Tengnian	Improved	Japan	0.9	13.2659
S219	Songliao2	Improved	Jilin	0.91	14.7489
S220	Songliao1	Improved	Jilin	0.9	14.1721
S223	Gongzi1	Improved	Liaoning	0.91	42.0464
S224	Jigeng51	Improved	Jilin	0.91	15.7239
S225	Jigeng44	Improved	Jilin	0.92	45.4714
S226	Yueguang	Improved	Japan	0.91	15.6495
S227	Zaofeng	Improved	Japan	0.92	42.8205
S228	Zhongdan1	Improved	Liaoning	0.9	14.22
S234	Jigeng61	Improved	Jilin	0.91	43.5376
S240	Jinongda3	Improved	Jilin	0.91	16.2059
S244	Changxuan1	Improved	Jilin	0.9	13.3512
S246	Zupei7	Improved	Jilin	0.91	39.9854
S248	Jigeng65	Improved	Jilin	0.91	15.3773
S249	Jigeng88	Improved	Jilin	0.9	48.749
S250	Changbai10	Improved	Jilin	0.91	15.3829
S251	Jida818	Improved	Jilin	0.89	13.4197
S252	Changbai15	Improved	Jilin	0.89	13.6433
S253	Changbai16	Improved	Jilin	0.9	13.5657
S255	Tongyu308	Improved	Jilin	0.9	14.5339
S256	Jigeng501	Improved	Jilin	0.89	14.6135
S257	Tongxi158	Improved	Jilin	0.9	41.9481
S258	Tongfeng9	Improved	Jilin	0.91	16.0195
S261	Tonggeng791	Improved	Jilin	0.9	18.875
S262	Tongyu401	Improved	Jilin	0.9	14.5997
S263	Jigeng809	Improved	Jilin	0.89	17.0822
S264	Jigeng515	Improved	Jilin	0.89	17.1786
S265	Jihong9	Improved	Jilin	0.89	18.3348
S266	Qinglin668	Improved	Jilin	0.89	16.4971
S267	Qinglin518	Improved	Jilin	0.89	16.4306
S268	Hongke57	Improved	Jilin	0.9	16.3247
S271	Tonghe899	Improved	Jilin	0.9	13.5281
S272	Jinongda888	Improved	Jilin	0.89	17.2663
S273	Jiudao75	Improved	Jilin	0.9	13.8702
S279	Mudanjiang19	Improved	Heilongjiang	0.91	46.273
S282	Dongnong419	Improved	Heilongjiang	0.91	39.8857
S284	Dongnong423	Improved	Heilongjiang	0.9	42.793
S303	Longgeng26	Improved	Heilongjiang	0.92	48.3158
S305	Longgeng29	Improved	Heilongjiang	0.92	48.3376
S317	Chaochan1	Improved	Jilin	0.92	41.0353
S318	Hongxiang1	Improved	Jilin	0.89	17.3199
S319	Jigeng66	Improved	Jilin	0.91	15.1427
S320	Jigeng72	Improved	Jilin	0.89	15.6257
S322	Jigeng79	Improved	Jilin	0.9	15.8596
S323	Jigeng800	Improved	Jilin	0.89	15.7126
S324	Jigeng81	Improved	Jilin	0.9	14.1552
S325	Jigeng91	Improved	Jilin	0.9	15.9641
S326	Jinongda13	Improved	Jilin	0.9	14.3293
S327	Jinongda8	Improved	Jilin	0.92	43.5511
S328	Jiyugeng	Improved	Jilin	0.91	50.1613
S329	Jiudao15	Improved	Jilin	0.89	14.8315
S330	Jiudao16	Improved	Jilin	0.91	43.3428
S331	Jiudao22	Improved	Jilin	0.9	13.7102
S332	Jiudao23	Improved	Jilin	0.9	13.1725
S333	Jiudao26	Improved	Jilin	0.9	15.22
S334	Jiudao27	Improved	Jilin	0.9	13.5043
S336	Jiudao30	Improved	Jilin	0.89	14.8971
S337	Jiudao33	Improved	Jilin	0.9	13.8736
S338	Jiudao44	Improved	Jilin	0.91	49.7704
S340	Chuxing	Improved	Japan	0.91	15.712
S341	Longdao3	Improved	Heilongjiang	0.92	52.962
S345	Longgeng31	Improved	Heilongjiang	0.91	46.1055
S347	Qiutianxiaoting	Improved	Japan	0.92	51.1485
S348	Tong35	Improved	Jilin	0.91	43.1363
S349	Tong88-7	Improved	Jilin	0.91	44.0065
S351	Tongxi12	Improved	Jilin	0.91	15.2892
S354	Tonghe838	Improved	Jilin	0.89	14.9254
S355	Jilong868	Improved	Jilin	0.9	13.7767
S357	Dan137	Improved	Liaoning	0.9	16.5354
S358	Dangeng12	Improved	Liaoning	0.89	15.8401
S359	Kaigeng3	Improved	Liaoning	0.9	16.3091
S360	Liaohe5	Improved	Liaoning	0.9	42.5514
S361	Liaoxing6	Improved	Liaoning	0.9	15.6477
S362	Liaoyan282	Improved	Liaoning	0.89	15.0583
S363	Liaoyan283	Improved	Liaoning	0.89	16.5973
S364	Shen988	Improved	Liaoning	0.91	17.8102
S365	Shennong9017	Improved	Liaoning	0.9	14.353
S366	Shennongxiangnuo1	Improved	Liaoning	0.9	16.3052
S367	Shendao10	Improved	Liaoning	0.9	16.0372
S368	Fugeng8	Improved	Liaoning	0.9	15.3784
S369	Yingdao1	Improved	Liaoning	0.87	15.2355
S370	Yingyan3	Improved	Liaoning	0.9	15.1437
S371	Qiaogeng818	Improved	Liaoning	0.89	16.4255
S373	Liaoxing20	Improved	Liaoning	0.89	16.3659
S374	Liaoxing21	Improved	Liaoning	0.89	15.4908
S375	Gangyuan8	Improved	Liaoning	0.9	15.8964
S376	Yangeng218	Improved	Liaoning	0.91	14.5131
S377	Yangeng456	Improved	Liaoning	0.89	14.8482
S378	Shennong9903	Improved	Liaoning	0.89	14.1192
S379	Shennong014	Improved	Liaoning	0.89	15.5946
S380	Meifeng1158	Improved	Liaoning	0.89	15.7995
S381	Qiaoyu8	Improved	Liaoning	0.89	15.1878
S382	Liaogeng29	Improved	Liaoning	0.9	15.5321
S383	Gangyu6	Improved	Liaoning	0.89	15.0337
S384	Gangyu10	Improved	Liaoning	0.89	13.3796
S385	Chenhe168	Improved	Liaoning	0.89	15.0419
S386	Jindao105	Improved	Liaoning	0.88	16.467
S387	Jindao106	Improved	Liaoning	0.91	17.808
S388	Futian2100	Improved	Liaoning	0.9	15.4035
S389	Fugeng1	Improved	Liaoning	0.89	17.6399
S390	Fugeng2	Improved	Liaoning	0.9	15.9405
S391	Liaogeng6	Improved	Liaoning	0.91	13.8303
S392	Yuanzi2	Improved	Japan	0.91	15.0668
S393	Tiegeng11	Improved	Liaoning	0.9	14.4796
S394	Yangeng50	Improved	Liaoning	0.88	13.5826
S395	Yangengnuo66	Improved	Liaoning	0.89	14.2234
S396	Fuyou33	Improved	Liaoning	0.88	13.6309
S397	Liaogeng390	Improved	Liaoning	0.89	16.6789
S398	Kenyu38	Improved	hebei	0.89	15.9703
S400	Yimuhu	Improved	Japan	0.92	44.9638
S402	Hongke79	Improved	Jilin	0.9	15.7587
S403	Hongke87	Improved	Jilin	0.9	15.1973
S404	Jida7	Improved	Jilin	0.89	13.498
S405	Jinongda511	Improved	Jilin	0.89	14.8975
S406	Jinongda823	Improved	Jilin	0.9	14.9054
S407	Jinongda838	Improved	Jilin	0.89	16.4435
S408	Tonghe66	Improved	Jilin	0.9	17.7608
S410	Tongxi935	Improved	Jilin	0.89	15.8588
S411	Liaogeng399	Improved	Liaoning	0.89	14.0168
S412	Liaogeng401	Improved	Liaoning	0.89	17.0608
S413	Shendao529	Improved	Liaoning	0.9	17.0103
S414	Tengban5	Improved	Japan	0.91	41.9055
S418	Kongyu131	Improved	Japan	0.91	40.347
S425	Jigeng95	Improved	Jilin	0.9	16.4821
S428	Changxuan10	Improved	Jilin	0.9	13.3893
S429	Jigeng63	Improved	Jilin	0.9	14.4161
S430	Gangyu129	Improved	Liaoning	0.9	15.3011
S431	Yingfeng1	Improved	Liaoning	0.88	16.0646
S548	Tongke18	Improved	Jilin	0.89	15.4352
S549	Yuangeng1	Improved	Liaoning	0.89	16.3015
S550	Yueluzaosheng	Improved	Japan	0.91	21.9727
S551	Daoguang	Improved	Japan	0.92	42.4671
S552	Yueyu	Improved	Japan	0.92	40.7427
S553	Shangyu397	Improved	Japan	0.91	38.1992
S562	Xindai	Improved	Japan	0.91	15.7178
S563	Beihai18	Improved	Japan	0.92	50.0595
S564	Tengxi51	Improved	Japan	0.92	55.2399
S565	Shishoubeidao1	Improved	Japan	0.92	44.0433
S570	Chuhuangjin	Improved	Japan	0.92	44.7075
S580	Nonglin177	Improved	Japan	0.93	40.0712
S581	Qiuqing	Improved	Japan	0.91	41.2193
S582	Xifeng	Improved	Japan	0.92	43.9583
S583	Beiming	Improved	Japan	0.92	40.292
S585	Qingxi96	Improved	Japan	0.92	57.4526
S586	Xueguang	Improved	Japan	0.91	41.6773
S587	Keqing3	Improved	Taiwan	0.93	40.1522
S589	Zhongdan2	Improved	Liaoning	0.89	45.9645
S598	Tong31	Improved	Jilin	0.92	40.7041
S599	Suigeng4	Improved	Heilongjiang	0.91	49.5159
S603	Suigeng14	Improved	Heilongjiang	0.92	52.714
S625	Shangyu418	Improved	Japan	0.92	50.5237
S660	Jigeng10	Improved	hebei	0.9	15.1734
S665	Yujin	Improved	Japan	0.92	40.757
S678	Longgeng10	Improved	Heilongjiang	0.91	41.537
S680	Shenli	Improved	Japan	0.88	15.6082
S681	Beilu100	Improved	Japan	0.91	15.1595
S682	Chuxiang	Improved	Japan	0.9	15.3336
S683	Jiwei	Improved	Japan	0.91	18.476
S685	Fengnianzaosheng	Improved	Japan	0.92	40.2866
S686	Jigeng60	Improved	Jilin	0.91	42.4715
S689	Jiudao6	Improved	Jilin	0.9	16.3227
S690	Binxu	Improved	Japan	0.9	14.9838
S692	Changbai7	Improved	Jilin	0.91	17.1269
S693	Changbai9	Improved	Jilin	0.92	48.7124
S694	Fengxuan2	Improved	Jilin	0.9	16.9279
S695	Tianjing1	Improved	Jilin	0.9	18.16

## Sheet: Table S2
Table S2. Ancestry proportion of japonica germplasm.
ID	K1	K2
S001	1e-05	0.99999
S002	1e-05	0.99999
S003	0.187049	0.812951
S005	0.399928	0.600072
S006	1e-05	0.99999
S008	1e-05	0.99999
S009	1e-05	0.99999
S010	1e-05	0.99999
S011	0.078493	0.921507
S012	0.28569	0.71431
S013	0.99999	1e-05
S015	0.99999	1e-05
S016	0.047191	0.952809
S018	0.806786	0.193214
S019	0.792066	0.207934
S020	0.580786	0.419214
S021	0.99999	1e-05
S022	1e-05	0.99999
S023	0.052724	0.947276
S024	1e-05	0.99999
S025	0.026945	0.973055
S026	1e-05	0.99999
S027	1e-05	0.99999
S028	0.02936	0.97064
S029	1e-05	0.99999
S030	0.024102	0.975898
S031	0.027816	0.972184
S032	0.298238	0.701762
S033	1e-05	0.99999
S034	0.358142	0.641858
S035	0.068525	0.931475
S036	0.756063	0.243937
S038	0.266966	0.733034
S039	1e-05	0.99999
S040	1e-05	0.99999
S043	0.180393	0.819607
S044	0.234765	0.765235
S045	0.584775	0.415225
S046	1e-05	0.99999
S047	0.261835	0.738165
S048	1e-05	0.99999
S049	1e-05	0.99999
S050	0.754245	0.245755
S051	1e-05	0.99999
S052	1e-05	0.99999
S053	0.256838	0.743162
S055	1e-05	0.99999
S056	1e-05	0.99999
S057	0.051694	0.948306
S059	0.036079	0.963921
S060	1e-05	0.99999
S061	1e-05	0.99999
S064	1e-05	0.99999
S065	0.0985	0.9015
S066	0.724697	0.275303
S067	0.116943	0.883057
S068	0.09615	0.90385
S069	0.771983	0.228017
S070	0.99999	1e-05
S071	0.544335	0.455665
S072	1e-05	0.99999
S073	1e-05	0.99999
S074	0.931099	0.068901
S075	0.547755	0.452245
S076	0.441264	0.558736
S077	0.99999	1e-05
S078	0.559332	0.440668
S079	0.99999	1e-05
S080	1e-05	0.99999
S081	1e-05	0.99999
S082	0.197698	0.802302
S083	0.147829	0.852171
S084	0.49939	0.50061
S085	0.54007	0.45993
S087	0.99999	1e-05
S088	0.818504	0.181496
S089	0.437952	0.562048
S090	0.558579	0.441421
S091	0.602219	0.397781
S092	0.051001	0.948999
S094	0.126415	0.873585
S095	0.799353	0.200647
S096	0.502161	0.497839
S097	0.762911	0.237089
S098	0.578193	0.421807
S099	0.99999	1e-05
S100	0.944431	0.055569
S101	0.335993	0.664007
S102	0.818618	0.181382
S103	0.376142	0.623858
S104	0.68256	0.31744
S105	0.750185	0.249815
S106	0.458424	0.541576
S107	0.99999	1e-05
S108	0.266604	0.733396
S109	0.304072	0.695928
S110	0.576881	0.423119
S111	0.728546	0.271454
S112	0.538965	0.461035
S113	0.81454	0.18546
S114	0.650525	0.349475
S115	0.233968	0.766032
S117	0.997897	0.002103
S118	0.560004	0.439996
S119	0.312657	0.687343
S120	0.614113	0.385887
S121	0.564681	0.435319
S122	0.351267	0.648733
S123	0.573628	0.426372
S124	0.489234	0.510766
S125	0.466526	0.533474
S126	0.223555	0.776445
S127	0.55664	0.44336
S128	0.732707	0.267293
S129	0.597392	0.402608
S130	0.516265	0.483735
S131	0.99999	1e-05
S134	0.599624	0.400376
S135	1e-05	0.99999
S136	0.065389	0.934611
S137	0.024055	0.975945
S139	0.497939	0.502061
S140	0.336557	0.663443
S141	0.056091	0.943909
S143	1e-05	0.99999
S144	1e-05	0.99999
S151	0.265447	0.734553
S174	1e-05	0.99999
S176	0.425072	0.574928
S180	0.157629	0.842371
S183	0.423887	0.576113
S184	0.67042	0.32958
S185	0.765038	0.234962
S187	0.374918	0.625082
S188	0.049322	0.950678
S196	0.443949	0.556051
S198	0.366617	0.633383
S200	0.299409	0.700591
S202	0.153379	0.846621
S203	0.391101	0.608899
S205	1e-05	0.99999
S207	1e-05	0.99999
S209	1e-05	0.99999
S212	0.793037	0.206963
S213	1e-05	0.99999
S214	0.017186	0.982814
S217	1e-05	0.99999
S218	1e-05	0.99999
S219	1e-05	0.99999
S220	1e-05	0.99999
S223	1e-05	0.99999
S224	1e-05	0.99999
S225	1e-05	0.99999
S226	1e-05	0.99999
S227	0.030266	0.969734
S228	0.368135	0.631865
S234	0.01287	0.98713
S240	1e-05	0.99999
S244	0.016685	0.983315
S246	0.341438	0.658562
S248	0.151137	0.848863
S249	0.753363	0.246637
S250	1e-05	0.99999
S251	0.402553	0.597447
S252	0.552295	0.447705
S253	0.403354	0.596646
S255	0.379046	0.620954
S256	0.707637	0.292363
S257	0.644954	0.355046
S258	1e-05	0.99999
S261	0.702577	0.297423
S262	1e-05	0.99999
S263	0.631874	0.368126
S264	0.726253	0.273747
S265	0.797061	0.202939
S266	0.6018	0.3982
S267	0.602594	0.397406
S268	0.093759	0.906241
S271	0.456271	0.543729
S272	0.800976	0.199024
S273	1e-05	0.99999
S279	0.277368	0.722632
S282	1e-05	0.99999
S284	0.778138	0.221862
S303	1e-05	0.99999
S305	0.085097	0.914903
S317	0.407024	0.592976
S318	0.406492	0.593508
S319	1e-05	0.99999
S320	0.369876	0.630124
S322	1e-05	0.99999
S323	0.607899	0.392101
S324	1e-05	0.99999
S325	0.494028	0.505972
S326	0.390265	0.609735
S327	0.027161	0.972839
S328	0.443595	0.556405
S329	0.642213	0.357787
S330	0.311911	0.688089
S331	1e-05	0.99999
S332	1e-05	0.99999
S333	1e-05	0.99999
S334	1e-05	0.99999
S336	0.617277	0.382723
S337	0.56129	0.43871
S338	0.250654	0.749346
S340	1e-05	0.99999
S341	0.039872	0.960128
S345	0.185438	0.814562
S347	1e-05	0.99999
S348	0.364152	0.635848
S349	0.581643	0.418357
S351	1e-05	0.99999
S354	0.654624	0.345376
S355	0.081825	0.918175
S357	0.505908	0.494092
S358	0.99999	1e-05
S359	0.215186	0.784814
S360	0.99999	1e-05
S361	0.158064	0.841936
S362	0.842856	0.157144
S363	0.865429	0.134571
S364	0.189263	0.810737
S365	0.110032	0.889968
S366	0.105882	0.894118
S367	0.257215	0.742785
S368	0.105336	0.894664
S369	0.793769	0.206231
S370	0.437963	0.562037
S371	0.871671	0.128329
S373	0.981542	0.018458
S374	0.99999	1e-05
S375	0.620185	0.379815
S376	0.187073	0.812927
S377	0.99999	1e-05
S378	0.834445	0.165555
S379	0.720736	0.279264
S380	0.708484	0.291516
S381	0.99999	1e-05
S382	0.99999	1e-05
S383	0.483833	0.516167
S384	0.617486	0.382514
S385	0.99999	1e-05
S386	0.99999	1e-05
S387	0.755014	0.244986
S388	0.99999	1e-05
S389	0.44468	0.55532
S390	0.104005	0.895995
S391	0.012055	0.987945
S392	1e-05	0.99999
S393	0.99999	1e-05
S394	0.973336	0.026664
S395	0.779298	0.220702
S396	0.851379	0.148621
S397	0.99999	1e-05
S398	0.99999	1e-05
S400	1e-05	0.99999
S402	0.092583	0.907417
S403	0.091801	0.908199
S404	0.621153	0.378847
S405	0.775993	0.224007
S406	0.533328	0.466672
S407	0.780882	0.219118
S408	0.763465	0.236535
S410	0.659421	0.340579
S411	0.99999	1e-05
S412	0.99999	1e-05
S413	0.923349	0.076651
S414	0.252285	0.747715
S418	1e-05	0.99999
S425	0.376561	0.623439
S428	0.207369	0.792631
S429	0.295647	0.704353
S430	0.947129	0.052871
S431	0.99999	1e-05
S548	0.59289	0.40711
S549	0.833811	0.166189
S550	1e-05	0.99999
S551	1e-05	0.99999
S552	1e-05	0.99999
S553	1e-05	0.99999
S562	1e-05	0.99999
S563	1e-05	0.99999
S564	1e-05	0.99999
S565	1e-05	0.99999
S570	0.011863	0.988137
S580	0.183449	0.816551
S581	0.370478	0.629522
S582	0.031119	0.968881
S583	1e-05	0.99999
S585	1e-05	0.99999
S586	1e-05	0.99999
S587	0.747453	0.252547
S589	0.728698	0.271302
S598	0.35424	0.64576
S599	0.078538	0.921462
S603	0.00064	0.99936
S625	1e-05	0.99999
S660	0.766607	0.233393
S665	1e-05	0.99999
S678	0.376972	0.623028
S680	0.298566	0.701434
S681	1e-05	0.99999
S682	0.189992	0.810008
S683	0.008582	0.991418
S685	1e-05	0.99999
S686	0.020072	0.979928
S689	0.009406	0.990594
S690	1e-05	0.99999
S692	1e-05	0.99999
S693	1e-05	0.99999
S694	0.461467	0.538533
S695	0.034316	0.965684

## Sheet: Table S3
Table S3. List of GWAS peaks.
Trait	QTL	Chrom	Physical Interval（bp）	SNP number	Top SNP	P value	PVE(%)	Overlapped with different traits	Overlapped with previously reported QTLs	Known salt tolerance gene	Candidate gene
3dGP	q3dGP1-1	1	14834752-15034752	3	14935085	2.4344e-07	10.313				LOC_Os01g26210,LOC_Os01g26270,LOC_Os01g26280,LOC_Os01g26300,LOC_Os01g26310,LOC_Os01g26320,LOC_Os01g26340,LOC_Os01g26390
3dGP	q3dGP1-2	1	15045289-15245289	2	15191514	8.9601e-07	9.335				LOC_Os01g27040,LOC_Os01g27050,LOC_Os01g27140,LOC_Os01g27150,LOC_Os01g27160,LOC_Os01g27170,LOC_Os01g27190,LOC_Os01g27210,LOC_Os01g27230,LOC_Os01g27240,LOC_Os01g27260
3dGP	q3dGP1-3	1	15333039-15533039	1	15433039	2.4859e-07	10.253				LOC_Os01g27470,LOC_Os01g27480,LOC_Os01g27490,LOC_Os01g27520,LOC_Os01g27630,LOC_Os01g27650,LOC_Os01g27700,LOC_Os01g27720,LOC_Os01g27730,LOC_Os01g27740,LOC_Os01g27750
3dGP	q3dGP1-4	1	18000949-18200949	2	18108643	2.6324e-07	10.197				LOC_Os01g32870,LOC_Os01g32880,LOC_Os01g32920,LOC_Os01g32930,LOC_Os01g32964,LOC_Os01g32980,LOC_Os01g33020,LOC_Os01g33030,LOC_Os01g33040,LOC_Os01g33050,LOC_Os01g33060,LOC_Os01g33070,LOC_Os01g33080
3dGP	q3dGP4	4	8079270-8279270	1	8179270	8.701e-07	9.355		QSkc4b		LOC_Os04g14450,LOC_Os04g14654,LOC_Os04g14680,LOC_Os04g14690,LOC_Os04g14710
5dGP	q5dGP6	6	19138033-19338033	7	19238091	2.9567e-07	10.11	5dGP、6dGP、7dGP、GI	qDSW6.1,QSnc6		LOC_Os06g32910,LOC_Os06g32960,LOC_Os06g32970,LOC_Os06g32980,LOC_Os06g32990,LOC_Os06g33060,LOC_Os06g33080,LOC_Os06g33090,LOC_Os06g33100,LOC_Os06g33170
5dGP	q5dGP8	8	7878002-8078002	1	7978002	5.1912e-07	9.714				LOC_Os08g13250,LOC_Os08g13360,LOC_Os08g13420,LOC_Os08g13440,LOC_Os08g13570
5dGP	q5dGP10	10	22799368-22999368	1	22899368	1.2679e-07	11.655	5dGP、6dGP、7dGP			LOC_Os10g42390,LOC_Os10g42410,LOC_Os10g42420,LOC_Os10g42430,LOC_Os10g42439,LOC_Os10g42490,LOC_Os10g42500,LOC_Os10g42550,LOC_Os10g42620
5dGP	q5dGP11	11	17049672-17249672	1	17149672	5.7984e-07	9.88	5dGP、6dGP、7dGP、GI			LOC_Os11g29390,LOC_Os11g29400,LOC_Os11g29420,LOC_Os11g29490,LOC_Os11g29510,LOC_Os11g29520,LOC_Os11g29600,LOC_Os11g29690,LOC_Os11g29710,LOC_Os11g29720
6dGP	q6dGP4-1	4	319044-519044	1	419044	6.8567e-07	9.502	6dGP、7dGP	QSst4	OsHSP1	LOC_Os04g01480,LOC_Os04g01490,LOC_Os04g01510,LOC_Os04g01530,LOC_Os04g01550,LOC_Os04g01570,LOC_Os04g01590,LOC_Os04g01600,LOC_Os04g01650,LOC_Os04g01660,LOC_Os04g01674,LOC_Os04g01690,LOC_Os04g01710,LOC_Os04g01740,LOC_Os04g01780
6dGP	q6dGP4-2	4	3022227-3222227	4	3122339	4.2836e-07	10.672	6dGP、7dGP			LOC_Os04g06090
6dGP	q6dGP4-3	4	16880933-17080933	2	16980933	5.4239e-07	8.369	6dGP、7dGP	QSkc4b		LOC_Os04g28520,LOC_Os04g28570,LOC_Os04g28600,LOC_Os04g28620,LOC_Os04g28680,LOC_Os04g28690,LOC_Os04g28720,LOC_Os04g28780,LOC_Os04g28830
6dGP	q6dGP6-1	6	9437519-9637519	4	9537519	7.1065e-08	11.097	6dGP、7dGP	qDRW6		LOC_Os06g16600,LOC_Os06g16640
6dGP	q6dGP6-2	6	10466723-10666723	1	10566723	6.9125e-07	10.096	6dGP、7dGP	qDRW6,QSnc6		LOC_Os06g18000,LOC_Os06g18010,LOC_Os06g18080,LOC_Os06g18140,LOC_Os06g18670,LOC_Os06g18790
6dGP	q6dGP6-3	6	13939223-14139223	1	14039223	5.1224e-07	9.892	6dGP、7dGP	QSnc6		LOC_Os06g23870,LOC_Os06g23950,LOC_Os06g23980,LOC_Os06g24070
6dGP	q6dGP6-4	6	17720518-17920518	1	17820518	8.0169e-07	8.252	6dGP、7dGP	qDSW6.1,QSnc6		LOC_Os06g30640,LOC_Os06g30680,LOC_Os06g30690,LOC_Os06g30710,LOC_Os06g30730,LOC_Os06g30750,LOC_Os06g30770,LOC_Os06g30780,LOC_Os06g30790,LOC_Os06g30810,LOC_Os06g30830,LOC_Os06g30860
6dGP	q6dGP6-5	6	19137970-19337970	9	19238091	2.834e-07	10.119	5dGP、6dGP、7dGP、GI	qDSW6.1,QSnc6		LOC_Os06g32910,LOC_Os06g32960,LOC_Os06g32970,LOC_Os06g32980,LOC_Os06g32990,LOC_Os06g33060,LOC_Os06g33080,LOC_Os06g33090,LOC_Os06g33100,LOC_Os06g33170
6dGP	q6dGP6-6	6	19277670-19477670	1	19377670	5.8763e-07	9.606	6dGP、7dGP	qDSW6.1,QSnc6		LOC_Os06g33170,LOC_Os06g33210,LOC_Os06g33250,LOC_Os06g33320,LOC_Os06g33330,LOC_Os06g33350,LOC_Os06g33360,LOC_Os06g33390,LOC_Os06g33420
6dGP	q6dGP9	9	6311334-6511334	1	6411334	9.3271e-07	8.487	6dGP、7dGP			LOC_Os09g11450,LOC_Os09g11460,LOC_Os09g11480,LOC_Os09g11510,LOC_Os09g11520
6dGP	q6dGP10-1	10	16280532-16480532	1	16380532	9.0044e-07	9.307	6dGP、7dGP			LOC_Os10g31170,LOC_Os10g31240,LOC_Os10g31360,LOC_Os10g31380
6dGP	q6dGP10-2	10	22799368-22999368	1	22899368	5.0922e-07	10.48	5dGP、6dGP、7dGP			LOC_Os10g42390,LOC_Os10g42410,LOC_Os10g42420,LOC_Os10g42430,LOC_Os10g42439,LOC_Os10g42490,LOC_Os10g42500,LOC_Os10g42550,LOC_Os10g42620
6dGP	q6dGP11	11	17049672-17249672	1	17149672	6.1918e-07	9.781	5dGP、6dGP、7dGP、GI			LOC_Os11g29390,LOC_Os11g29400,LOC_Os11g29420,LOC_Os11g29490,LOC_Os11g29510,LOC_Os11g29520,LOC_Os11g29600,LOC_Os11g29690,LOC_Os11g29710,LOC_Os11g29720
6dGP	q6dGP12	12	9627199-9827199	1	9727199	3.4089e-07	10.02	6dGP、7dGP			LOC_Os12g16880,LOC_Os12g16890,LOC_Os12g17010,LOC_Os12g17030,LOC_Os12g17070,LOC_Os12g17080,LOC_Os12g17090,LOC_Os12g17140,LOC_Os12g17160
7dGP	q7dGP4-1	4	319044-519044	1	419044	2.3423e-07	10.279	6dGP、7dGP	QSst4	OsHSP1	LOC_Os04g01480,LOC_Os04g01490,LOC_Os04g01510,LOC_Os04g01530,LOC_Os04g01550,LOC_Os04g01570,LOC_Os04g01590,LOC_Os04g01600,LOC_Os04g01650,LOC_Os04g01660,LOC_Os04g01674,LOC_Os04g01690,LOC_Os04g01710,LOC_Os04g01740,LOC_Os04g01780
7dGP	q7dGP4-2	4	350352-550352	1	450352	8.8141e-07	10.285		QSst4		LOC_Os04g01510,LOC_Os04g01530,LOC_Os04g01550,LOC_Os04g01570,LOC_Os04g01590,LOC_Os04g01600,LOC_Os04g01650,LOC_Os04g01660,LOC_Os04g01674,LOC_Os04g01690,LOC_Os04g01710,LOC_Os04g01740,LOC_Os04g01780,LOC_Os04g01810,LOC_Os04g01830,LOC_Os04g01860
7dGP	q7dGP4-3	4	2687636-2887636	1	2787636	5.0796e-07	10.969				LOC_Os04g05470,LOC_Os04g05500,LOC_Os04g05550,LOC_Os04g05560,LOC_Os04g05580,LOC_Os04g05600
7dGP	q7dGP4-4	4	3022164-3222164	5	3122333	1.6795e-07	11.446	6dGP、7dGP			LOC_Os04g06090
7dGP	q7dGP4-5	4	7760052-7960052	1	7860052	3.9684e-07	10.067		QSkc4b		LOC_Os04g14110,LOC_Os04g14130,LOC_Os04g14150,LOC_Os04g14190
7dGP	q7dGP4-6	4	16880933-17080933	2	16980933	2.5614e-07	8.892	6dGP、7dGP	QSkc4b		LOC_Os04g28520,LOC_Os04g28570,LOC_Os04g28600,LOC_Os04g28620,LOC_Os04g28680,LOC_Os04g28690,LOC_Os04g28720,LOC_Os04g28780,LOC_Os04g28830
7dGP	q7dGP4-7	4	17500134-17700134	1	17600134	7.2438e-07	11.282		QSkc4b		LOC_Os04g29550,LOC_Os04g29580,LOC_Os04g29680
7dGP	q7dGP5	5	19815149-20015149	1	19915149	9.5656e-07	10.124				LOC_Os05g33690,LOC_Os05g33700,LOC_Os05g33710,LOC_Os05g33730,LOC_Os05g33760,LOC_Os05g33810,LOC_Os05g33820,LOC_Os05g33830,LOC_Os05g33840,LOC_Os05g33850,LOC_Os05g33870,LOC_Os05g33880,LOC_Os05g33890,LOC_Os05g33900,LOC_Os05g33910
7dGP	q7dGP6-1	6	9155733-9355733	2	9255733	5.1797e-07	11.446		qDRW6		LOC_Os06g16200,LOC_Os06g16260,LOC_Os06g16270,LOC_Os06g16290,LOC_Os06g16300,LOC_Os06g16330,LOC_Os06g16350,LOC_Os06g16370
7dGP	q7dGP6-2	6	9431472-9631472	10	9605369	2.3532e-07	10.272	6dGP、7dGP	qDRW6		LOC_Os06g16600,LOC_Os06g16640
7dGP	q7dGP6-3	6	10466723-10666723	1	10566723	6.3972e-07	10.226	6dGP、7dGP	qDRW6,QSnc6		LOC_Os06g18000,LOC_Os06g18010,LOC_Os06g18080,LOC_Os06g18140,LOC_Os06g18670,LOC_Os06g18790
7dGP	q7dGP6-4	6	11477747-11677747	2	11577747	9.6183e-07	9.283		qDRW6,QSnc6		LOC_Os06g20030,LOC_Os06g20040,LOC_Os06g20050,LOC_Os06g20090,LOC_Os06g20120,LOC_Os06g20140,LOC_Os06g20150,LOC_Os06g20190,LOC_Os06g20200,LOC_Os06g20240
7dGP	q7dGP6-5	6	13939223-14139223	1	14039223	1.6864e-07	10.748	6dGP、7dGP	QSnc6		LOC_Os06g23870,LOC_Os06g23950,LOC_Os06g23980,LOC_Os06g24070
7dGP	q7dGP6-6	6	17702740-17902740	3	17880362	4.7353e-07	9.779	6dGP、7dGP	qDSW6.1,QSnc6		LOC_Os06g30640,LOC_Os06g30680,LOC_Os06g30690,LOC_Os06g30710,LOC_Os06g30730,LOC_Os06g30750,LOC_Os06g30770,LOC_Os06g30780,LOC_Os06g30790,LOC_Os06g30810,LOC_Os06g30830
7dGP	q7dGP6-7	6	18136125-18336125	1	18236125	5.717e-07	10.737		qDSW6.1,QSnc6		LOC_Os06g31210,LOC_Os06g31220,LOC_Os06g31270,LOC_Os06g31280,LOC_Os06g31300
7dGP	q7dGP6-8	6	19137970-19337970	11	19282428	3.4997e-07	10.463	5dGP、6dGP、7dGP、GI	qDSW6.1,QSnc6		LOC_Os06g32910,LOC_Os06g32960,LOC_Os06g32970,LOC_Os06g32980,LOC_Os06g32990,LOC_Os06g33060,LOC_Os06g33080,LOC_Os06g33090,LOC_Os06g33100,LOC_Os06g33170
7dGP	q7dGP6-9	6	19277670-19477670	2	19377670	5.2379e-07	9.708	6dGP、7dGP	qDSW6.1,QSnc6		LOC_Os06g33170,LOC_Os06g33210,LOC_Os06g33250,LOC_Os06g33320,LOC_Os06g33330,LOC_Os06g33350,LOC_Os06g33360,LOC_Os06g33390,LOC_Os06g33420
7dGP	q7dGP6-10	6	21281864-21481864	1	21381864	9.6693e-07	9.387		qDSW6.1		LOC_Os06g36330,LOC_Os06g36400,LOC_Os06g36430,LOC_Os06g36450,LOC_Os06g36480,LOC_Os06g36490,LOC_Os06g36520,LOC_Os06g36530
7dGP	q7dGP6-11	6	22699157-22899157	1	22799157	6.4283e-07	9.564		qDSW6.1		LOC_Os06g38340,LOC_Os06g38450,LOC_Os06g38470,LOC_Os06g38510,LOC_Os06g38520,LOC_Os06g38590
7dGP	q7dGP9	9	6311334-6511334	1	6411334	6.5998e-07	8.753	6dGP、7dGP	qDSW6.1		LOC_Os09g11450,LOC_Os09g11460,LOC_Os09g11480,LOC_Os09g11510,LOC_Os09g11520
7dGP	q7dGP10-1	10	2715370-2915370	1	2815370	4.8803e-07	10.143		qDSW6.1		LOC_Os10g05500,LOC_Os10g05520,LOC_Os10g05530,LOC_Os10g05540,LOC_Os10g05570,LOC_Os10g05590,LOC_Os10g05600,LOC_Os10g05660,LOC_Os10g05690,LOC_Os10g05720,LOC_Os10g05730,LOC_Os10g05750,LOC_Os10g05780
7dGP	q7dGP10-2	10	2820925-3020925	2	2920925	6.4627e-07	9.56		qDSW6.1		LOC_Os10g05660,LOC_Os10g05690,LOC_Os10g05720,LOC_Os10g05730,LOC_Os10g05750,LOC_Os10g05780,LOC_Os10g05790,LOC_Os10g05800,LOC_Os10g05820,LOC_Os10g05840,LOC_Os10g05860,LOC_Os10g05880,LOC_Os10g05910,LOC_Os10g05930,LOC_Os10g05950,LOC_Os10g05970,LOC_Os10g05980
7dGP	q7dGP10-3	10	2864175-3064175	1	2964175	6.5869e-07	10.503		qDSW6.1		LOC_Os10g05720,LOC_Os10g05730,LOC_Os10g05750,LOC_Os10g05780,LOC_Os10g05790,LOC_Os10g05800,LOC_Os10g05820,LOC_Os10g05840,LOC_Os10g05860,LOC_Os10g05880,LOC_Os10g05910,LOC_Os10g05930,LOC_Os10g05950,LOC_Os10g05970,LOC_Os10g05980,LOC_Os10g05990,LOC_Os10g06000
7dGP	q7dGP10-4	10	16280532-16480532	3	16380532	3.1417e-07	10.068	6dGP、7dGP	qDSW6.1		LOC_Os10g31170,LOC_Os10g31240,LOC_Os10g31360,LOC_Os10g31380
7dGP	q7dGP10-5	10	22799368-22999368	1	22899368	7.7294e-07	10.064	5dGP、6dGP、7dGP	qDSW6.1		LOC_Os10g42390,LOC_Os10g42410,LOC_Os10g42420,LOC_Os10g42430,LOC_Os10g42439,LOC_Os10g42490,LOC_Os10g42500,LOC_Os10g42550,LOC_Os10g42620
7dGP	q7dGP11	11	17049672-17249672	1	17149672	4.5791e-07	9.994	5dGP、6dGP、7dGP、GI	qDSW6.1		LOC_Os11g29390,LOC_Os11g29400,LOC_Os11g29420,LOC_Os11g29490,LOC_Os11g29510,LOC_Os11g29520,LOC_Os11g29600,LOC_Os11g29690,LOC_Os11g29710,LOC_Os11g29720
7dGP	q7dGP12	12	9627199-9827199	1	9727199	2.396e-07	10.282	6dGP、7dGP	qDSW6.1		LOC_Os12g16880,LOC_Os12g16890,LOC_Os12g17010,LOC_Os12g17030,LOC_Os12g17070,LOC_Os12g17080,LOC_Os12g17090,LOC_Os12g17140,LOC_Os12g17160
GI	qGI6	6	19138074-19338074	5	19238091	8.2602e-07	9.37	5dGP、6dGP、7dGP、GI	qDSW6.1,QSnc6		LOC_Os06g32910,LOC_Os06g32960,LOC_Os06g32970,LOC_Os06g32980,LOC_Os06g32990,LOC_Os06g33060,LOC_Os06g33080,LOC_Os06g33090,LOC_Os06g33100,LOC_Os06g33170
GI	qGI11	11	17049672-17249672	1	17149672	6.0757e-07	9.999	5dGP、6dGP、7dGP、GI			LOC_Os11g29390,LOC_Os11g29400,LOC_Os11g29420,LOC_Os11g29490,LOC_Os11g29510,LOC_Os11g29520,LOC_Os11g29600,LOC_Os11g29690,LOC_Os11g29710,LOC_Os11g29720

## Sheet: Table S4
Table S4. List of salt-tolerant and salt-sensitive germplasm
ID	Name	Type	GI
S005	Nonglin22	salt-tolerant	27.72
S122	Qianzhonglang1	salt-tolerant	27.19
S019	Shengnong265	salt-tolerant	26.93
S131	Dongyandao11	salt-tolerant	26.05
S589	Zhongdan2	salt-tolerant	25.88
S357	Dan137	salt-tolerant	25.83
S198	Fugeng8	salt-tolerant	25.57
S130	Danxingdao1	salt-tolerant	25.39
S047	Shangzhou	salt-tolerant	25.37
S011	Liaogeng5	salt-tolerant	25.3
S134	Liaogeng346	salt-tolerant	24.95
S378	Shennong9903	salt-tolerant	24.95
S056	Churichu	salt-tolerant	24.42
S111	Shennong9816	salt-tolerant	24.42
S151	Nonglin11	salt-tolerant	24.39
S227	Zaofeng	salt-tolerant	24.08
S108	Yangeng188	salt-tolerant	23.89
S072	Lisuibo	salt-tolerant	23.66
S325	Jigeng91	salt-tolerant	23.64
S025	Shishoubaimao	salt-tolerant	23.49
S333	Jiudao26	salt-sensitive	8.38
S695	Tianjing1	salt-sensitive	8.02
S386	Jindao105	salt-sensitive	7.88
S046	Zhaori	salt-sensitive	7.73
S234	Jigeng61	salt-sensitive	7.57
S341	Longdao3	salt-sensitive	7.56
S564	Tengxi51	salt-sensitive	7.2
S257	Tongxi158	salt-sensitive	6.92
S057	Aoyu305	salt-sensitive	5.99
S250	Changbai10	salt-sensitive	5.96
S680	Shenli	salt-sensitive	5.91
S328	Jiyugeng	salt-sensitive	5.65
S103	Shennong938	salt-sensitive	5.1
S033	Kendao10	salt-sensitive	4.9
S625	Shangyu418	salt-sensitive	4.89
S244	Changxuan1	salt-sensitive	4.07
S022	Fangzhu	salt-sensitive	4.04
S016	Songgeng3	salt-sensitive	3.68
S258	Tongfeng9	salt-sensitive	2.56
S212	Bajin	salt-sensitive	1.92
